# Supplementary material for: Contribution of Body Composition Measures to the Increased Left Ventricular Mass Index in Young Adult Black and White Females
Source: Int J Hypertens. 2025 Mar 29;2025:8274623. doi: 10.1155/ijhy/8274623 (PMC11972137; doi:10.1155/ijhy/8274623)
Supplement: Supporting Information — Additional supporting information can be found online in the Supporting Information section. [file 8274623.f1.zip]

Archive with 2 entries (2 files):
- Sill-BodyCompositionAndLVMass-STROBE (2).docx
- Sill-BodyCompositionAndLVMassResponse-SupportingInformation (1).docx
